# Supplementary material for: Evaluation of Astatine-211-Labeled Fibroblast Activation Protein Inhibitor (FAPI): Comparison of Different Linkers with Polyethylene Glycol and Piperazine
Source: Int J Mol Sci. 2023 May 12;24(10):8701. doi: 10.3390/ijms24108701 (PMC10218645; doi:10.3390/ijms24108701)
Supplement: Supplementary file 1 [file ijms-24-08701-s001.zip]

Archive with 2 entries (2 files):
- ijms-2345109-supplementary S1.pdf
- ijms-2345109-supplementary S2.pdf
